# Supplementary material for: Tug-of-War Driven by the Structure of Carboxylic Acids: Tuning the Size, Morphology, and Photocatalytic Activity of α-Ag2WO4
Source: Nanomaterials (Basel). 2022 Sep 23;12(19):3316. doi: 10.3390/nano12193316 (PMC9565223; doi:10.3390/nano12193316)
Supplement: Supplementary file 1 [file nanomaterials-12-03316-s001.zip]

Archive with 1 entries (1 files):
- nanomaterials-1860388-supplementary.pdf
